# Supplementary material for: Selectivity of 1-O-Propargyl-d-Mannose Preparations
Source: Molecules. 2022 Feb 22;27(5):1483. doi: 10.3390/molecules27051483 (PMC8911549; doi:10.3390/molecules27051483)
Supplement: Supplementary file 1 [file molecules-27-01483-s001.zip]

Archive with 1 entries (1 files):
- molecules-1594953-supplementary.pdf
